# Supplementary material for: Bilayer-Forming Lipids Enhance Archaeal Monolayer Membrane Stability
Source: Int J Mol Sci. 2025 Mar 26;26(7):3045. doi: 10.3390/ijms26073045 (PMC11988840; doi:10.3390/ijms26073045)
Supplement: Supplementary file 1 [file ijms-26-03045-s001.zip]

Archive with 1 entries (1 files):
- ijms-3512897-supplementary.pdf
